# Supplementary material for: Intrapericardial rupture of right atrial angiosarcoma without cardiac tamponade
Source: Eur Heart J Case Rep. 2025 Mar 27;9(4):ytaf154. doi: 10.1093/ehjcr/ytaf154 (PMC11997428; doi:10.1093/ehjcr/ytaf154)
Supplement: ytaf154_Supplementary_Data [file ytaf154_supplementary_data.zip]

Archive with 3 entries (3 files):
- Supplemental data (figure legend).docx
- video S1.mp4
- video S2.mp4
